# Supplementary material for: The Effect of Fall Biomechanics on Risk for Hip Fracture in Older Adults: A Cohort Study of Video‐Captured Falls in Long‐Term Care
Source: J Bone Miner Res. 2020 Jul 6;35(10):1914–22. doi: 10.1002/jbmr.4048 (PMC7689902; doi:10.1002/jbmr.4048)
Supplement: Supplementary file 2 — Supplementary Material Videos of real‐life falls in older adults. [file JBMR-35-1914-s002.zip]

Archive with 4 entries (4 files):
- JBMR_4048_hip fracture case 1.mp4
- JBMR_4048_hip fracture case 2.mp4
- JBMR_4048_non-fracture fall 1.mp4
- JBMR_4048_non-fracture fall 2.mp4
